# Supplementary material for: Oyster (Crassostrea gigas) Extract Attenuates Dextran Sulfate Sodium-Induced Acute Experimental Colitis by Improving Gut Microbiota and Short-Chain Fatty Acids Compositions in Mice
Source: Foods. 2022 Jan 27;11(3):373. doi: 10.3390/foods11030373 (PMC8834099; doi:10.3390/foods11030373)
Supplement: Supplementary file 1 [file foods-11-00373-s001.zip]

Archive with 1 entries (1 files):
- foods-1519367-supplementary.pdf
